# Supplementary material for: Differential Effects of GLP-1 Receptor Agonists on Cancer Risk in Obesity: A Nationwide Analysis of 1.1 Million Patients
Source: Cancers (Basel). 2024 Dec 30;17(1):78. doi: 10.3390/cancers17010078 (PMC11720624; doi:10.3390/cancers17010078)
Supplement: Supplementary file 1 [file cancers-17-00078-s001.zip]

Archive with 1 entries (1 files):
- cancers-3345519-supplementary.pdf
